# Supplementary material for: The soybean GmSNAP18 gene underlies two types of resistance to soybean cyst nematode
Source: Nat Commun. 2017 Mar 27;8:14822. doi: 10.1038/ncomms14822 (PMC5378975; doi:10.1038/ncomms14822)
Supplement: Supplementary Data 1 — The detailed information of polymorphisms detected at the 300 kb region of Gm18 in 4 SCN-susceptible or -resistant soybean lines. Totally, 1472 SNPs (S), Insertions (I) and deletions (D) were detected including 1081 SNPs, 183 insertions and 208 deletions. [file ncomms14822-s2.xlsx]

## Sheet: Sheet1
Supplementary Data 1 The detailed information of polymorphisms detected at the 300 kb region of
of Gm18 in 4 SCN-susceptible or -resistant soybean lines. Totally, 1472 SNPs (S), Insertions (I)
and deletions (D) were detected including 1081 SNPs, 183 insertions and 208 deletions.
Exon with AA change
Exon without AA change
Intron or UTR
D, deletion; I, insertion; S, SNP
	Gene	InDels	Essex	Forrest	Peking	PI88788
1						A197G
2	Glyma18g02353	D		C702-	C702-
3		D		A795-	A795-
4		D		A796-	A796-
5						G516A
6		I		A1784AA	A1784AA
7			T2046G
8						C2508T
9						G3029A
10			T3659A
11						T3790G
12			G3807T
13			G4047T
14			T4234C
15			C4260T
16		I (3)	T4644TAAT	T4644TAAT	T4644TAAT	T4644TAAT
17			G4654A
18			C4761T
19			C4840T
20						T5015C
21			A5028G
22			C5203T
23			T5241G	T5241G	T5241G	T5241G
24			A5319T
25			A5337G	A5337G	A5337G	A5337G
26			G5421A	G5421A	G5421A	G5421A
27			C5433T	C5433T	C5433T	C5433T
28			A5460C	A5460C	A5460C	A5460C
29			C6183A
30			T6390C
31			T6452C
32			A6488C
33			G6811A
34			G6816T
35			A7508G
36			A7513T
37			T7787C
38			C7955A			C7955A
39						C8098T
40			A8138G
41						C8569T
42			A9011T			A9011T
43			T9223C			T9223C
44						T9558G
45				G10938T	G10938T
46	Glyma18g02380		T11246A			T11246A
47	Glyma18g02380		T11460A			T11460A
48	Glyma18g02380		T11535A			T11535A
49			T12207G			T12207G
50		D	T12435-			T12435-
51			C12579T
52			C14451G			C14451G
53			T14802A			T14802A
54						G15013A
55			C15917T			C15917T
56			C15971A			C15971A
57		D	G15972-			G15972-
58		D	C15973-			C15973-
59		D	A16020-			A16020-
60			T16351C			T16351C
61			C16401G			C16401G
62			A16603T
63			T16604A
64		I				A16750AA
65		D	C17289-			C17289-
66		D	T17290-			T17290-
67		D	C17291-			C17291-
68		D	T17292-			T17292-
69	Glyma18g02390		T18634G			T18634G
70	Glyma18g02390		A18645T			A18645T
71	Glyma18g02390		T18712C			T18712C
72	Glyma18g02390		T18737C			T18737C
73	Glyma18g02390		C18775A			C18775A
74	Glyma18g02390	I (5)	T18815TAAATT			T18815TAAATT
75	Glyma18g02390		G18977A			G18977A
76	Glyma18g02390		T19161A			T19161A
77			A20420G			A20420G
78			T20524C			T20524C
79			T20873A			T20873A
80		D	C21757-			C21757-
81				A22198T	A22198T
82		D	A22206-			A22206-
83			G22325C			G22325C
84		D	T22369-			T22369-
85		D	T22370-			T22370-
86			C22740T			C22740T
87			T23279C			T23279C
88			T23317A			T23317A
89			T23553C			T23553C
90			G23569C			G23569C
91		D	A23597-			A23597-
92		D	A23598-			A23598-
93		D	A23599-			A23599-
94	Glyma18g02400		C23652T			C23652T
95	Glyma18g02400		C23682T			C23682T
96	Glyma18g02400		A23709G			A23709G
97	Glyma18g02400		A23865C			A23865C
98			A24728G			A24728G
99			C24825G			C24825G
100		I	T25137TT	T25137TT	T25137TT	T25137TT
101			C25227T			C25227T
102				G25409T	G25409T
103				G25532T	G25532T
104			A25623G	A25623G	A25623G	A25623G
105				G26408T	G26408T
106			C26978T			C26978T
107				G27411A	G27411A
108				C28501A	C28501A
109			T28145G			T28145G
110				G28417A	G28417A
111		I (5)		G28423GACACG	G28423GACACG
112			A28432G	A28432G	A28432G	A28432G
113				G28456A	G28456A
114			A28457G			A28457G
115			T28466C	T28466C	T28466C	T28466C
116			G28482A	G28482A	G28482A	G28482A
117				C28483T	C28483T
118			A28524G	A28524G	A28524G	A28524G
119				C28528T	C28528T
120			A28530G	A28530G	A28530G	A28530G
121				G28623A	G28623A
122				C28630T	C28630T
123				C29260G	C29260G
124	Glyma18g02420			A30450T	A30450T
125	Glyma18g02420			T30523C	T30523C
126	Glyma18g02420		C31134A	C31134A	C31134A	C31134A
127	Glyma18g02420			T31910G	T31910G
128	Glyma18g02420			T31934G	T31934G
129	Glyma18g02420			G31990A	G31990A
130	Glyma18g02420			A32482C	A32482C
131	Glyma18g02420			A32555T	A32555T
132	Glyma18g02420			G32962T	G32962T
133	Glyma18g02420		G34385A	G34385A	G34385A	G34385A
134	Glyma18g02420		T33861A			T33861A
135		I	A34610AA			A34610AA
136				C34879A	C34879A
137		I	A35254AG	A35254AG	A35254AG	A35254AG
138			A35593G	A35593G	A35593G	A35593G
139			T35572A			T35572A
140			A35573T	A35573T	A35573T	A35573T
141			C35631A	C35631A	C35631A	C35631A
142				C35878T	C35878T
143				T35940A	T35940A	T35940A
144				A35987G	A35987G	A35987G
145				C36055T	C36055T	C36055T
146		D		A36079-	A36079-	A36079-
147		D		A36080-	A36080-	A36080-
148		D		A36081-	A36081-	A36081-
149		D		A36082-	A36082-	A36082-
150		I (3)		T36084TTTT	T36084TTTT	T36084TTTT
151				T36091C	T36091C
152			A36366C	A36366C	A36366C
153		D	A36375-	A36375-	A36375-
154				T36597C	T36597C
155		I		T36724TT	T36724TT
156				G36837A	G36837A
157				G36872A	G36872A
158				G36892A	G36892A
159				A37001C	A37001C
160				G37146C	G37146C
161		D		T37181-	T37181-
162				G37191A	G37191A
163		I		T37247TA	T37247TA
164				T37283A	T37283A
165				A37284T	A37284T
166				G37392T	G37392T
167				C37411A	C37411A
168		I		A37553AA	A37553AA
169				C37895T	C37895T
170				T38036G	T38036G
171				T38071C	T38071C
172				A38206G	A38206G
173				C39508G	C39508G
174		I	T39557TT	T39557TT	T39557TT	T39557TT
175		D	A40571-	A40571-	A40571-	A40571-
176			C40606A	C40606A	C40606A	C40606A
177				A40624T	A40624T
178		I (9)		T40606TCTCCTCGCA	T40606TCTCCTCGCA
179				C41150T	C41150T
180				T41175G	T41175G
181		I		A48319AT	A48319AT
182	Glyma18g02430			G51244A	G51244A
183	Glyma18g02430			T51264C	T51264C
184	Glyma18g02430			A51862T	A51862T
185	Glyma18g02430			C52390T	C52390T
186	Glyma18g02430			G53453A	G53453A
187	Glyma18g02430			A53800G	A53800G
188	Glyma18g02430			T54496C	T54496C
189	Glyma18g02440			T56883C	T56883C
190	Glyma18g02440	I		A57583AA	A57583AA
191	Glyma18g02440			T57665A	T57665A
192	Glyma18g02440			C58040T	C58040T
193	Glyma18g02440			A58114G	A58114G
194	Glyma18g02440			A58142G	A58142G
195	Glyma18g02440	I		A58620AA	A58620AA
196	Glyma18g02440			T588857C	T588857C
197	Glyma18g02440			A589503C	A589503C
198		D		A59282-	A59282-
199				G59750A	G59750A
200	Glyma18g02450			A60542G	A60542G
201	Glyma18g02450			C61073T	C61073T
202	Glyma18g02450			T61254C	T61254C
203	Glyma18g02450			-	C61604A
204	Glyma18g02450			G61662A	G61662A
205	Glyma18g02450				A62456C	A62456C
206	Glyma18g02450				A62460C	A62460C
207	Glyma18g02450				A62468C	A62468C
208	Glyma18g02450				A62472C	A62472C
209	Glyma18g02450				G62489T	G62489T
210	Glyma18g02450				G62501T	G62501T
211	Glyma18g02450			G62804A	G62804A
212	Glyma18g02450			C63480T	C63480T
213	Glyma18g02450			T64945G	T64945G
214				A65114G	A65114G
215				T65209G	T65209G
216					A65360G
217			G66638C			G66638C
218			G66699A			G66699A
219			T67174A			T67174A
220				T67286C	T67286C
221			T67327C	T67327C	T67327C	T67327C
222				C67341T	C67341T
223		I	T67500TT	T67500TT	T67500TT	T67500TT
224			T67718C	T67718C	T67718C	T67718C
225			A67820C	A67820C	A67820C	A67820C
226			C67825G	C67825G	C67825G	C67825G
227			A67861G	A67861G	A67861G	A67861G
228			G69465A	G69465A	G69465A	G69465A
229			A76663G	A76663G	A76663G	A76663G
230			A76678G	A76678G	A76678G	A76678G
231				T76781C	T76781C
232				T78551C	T78551C
233				C81985A	C81985A
234	Glyma18g02470	I (8)		A82135ACTACCACA	A82135ACTACCACA
235	Glyma18g02470			A82155T	A82155T
236	Glyma18g02470			G82162A	G82162A
237	Glyma18g02470	D	C82533-	C82533-	C82533-	C82533-
238	Glyma18g02470	D	C82534-	C82534-	C82534-	C82534-
239	Glyma18g02470	D	G82535-	G82535-	G82535-	G82535-
240	Glyma18g02470	D	C82536-	C82536-	C82536-	C82536-
241	Glyma18g02470	D	C82537-	C82537-	C82537-	C82537-
242	Glyma18g02470	D	G82538-	G82538-	G82538-	G82538-
243	Glyma18g02470		G82660C
244	Glyma18g02470		A82719T	A82719T	A82719T	A82719T
245	Glyma18g02470		A83541G	A83541G	A83541G	A83541G
246	Glyma18g02470		G83924T	G83924T	G83924T	G83924T
247	Glyma18g02470			A84092T	A84092T
248				T85641G	T85641G
249			T85704G			T85704G
250			A85901G	A85901G	A85901G	A85901G
251				T85917C	T85917C	T85917C
252			A85926G	A85926G	A85926G	A85926G
253			A85931G	A85931G	A85931G	A85931G
254			A85933G	A85933G	A85933G	A85933G
255			T85944C	T85944C	T85944C	T85944C
256			A85963G	A85963G	A85963G	A85963G
257			G85967C	G85967C	G85967C	G85967C
258			A85981G	A85981G	A85981G	A85981G
259			T86018C	T86018C	T86018C	T86018C
260			G86060A	G86060A	G86060A	G86060A
261			T86094A	T86094A	T86094A	T86094A
262			A86095G	A86095G	A86095G	A86095G
263			A86134T	A86134T	A86134T	A86134T
264			T86149C	T86149C	T86149C	T86149C
265			A86299G	A86299G	A86299G	A86299G
266			A86326G	A86326G	A86326G	A86326G
267			A86368G	A86368G	A86368G	A86368G
268			T87449G
269			C87459A
270			G87581A			G87581A
271			C87585T			C87585T
272			T87588C			T87588C
273			A87602G	A87602G	A87602G	A87602G
274			T87642A			T87642A
275			A87648G			A87648G
276			G87659A			G87659A
277			T87679C			T87679C
278			T87691G			T87691G
279			A87714G			A87714G
280			C87716T			C87716T
281			T87728C			T87728C
282			C87770T			C87770T
283			C87788T			C87788T
284		I				T87835TG
285			A82214G			A82214G
286			G88478C			G88478C
287					A88490C
288			A88509C			A88509C
289	Glyma18g02480		C88788G			C88788G
290	Glyma18g02480		C89962T			C89962T
291	Glyma18g02480		G90126C			G90126C
292	Glyma18g02480		T91274C			T91274C
293	Glyma18g02480		T91487C	T91487C	T91487C	T91487C
294	Glyma18g02480		A91774G	A91774G	A91774G	A91774G
295	Glyma18g02480		G92279A	G92279A	G92279A	G92279A
296	Glyma18g02480			C92368T	C92368T
297	Glyma18g02480		G92384T			G92384T
298	Glyma18g02480		T92432C			T92432C
299	Glyma18g02480		C93060G	C93060G	C93060G	C93060G
300	Glyma18g02480		A93221C	A93221C	A93221C	A93221C
301	Glyma18g02480		A93317G	A93317G	A93317G	A93317G
302	Glyma18g02480		G93328C			G93328C
303	Glyma18g02480		A94247T			A94247T
304	Glyma18g02480		G94545T			G94545T
305		D	C96059-	C96059-	C96059-	C96059-
306		D	A96060-	A96060-	A96060-	A96060-
307		D	T96061-	T96061-	T96061-	T96061-
308	Glyma18g02490		T98154C	T98154C	T98154C	T98154C
309	Glyma18g02490		A98462G			A98462G
310	Glyma18g02490		T98538C			T98538C
311	Glyma18g02490		A98714G	A98714G	A98714G	A98714G
312	Glyma18g02490			G98727T	G98727T
313	Glyma18g02490			T99707G	T99707G
314	Glyma18g02490			C99708T	C99708T
315	Glyma18g02490		C100305T	C100305T	C100305T	C100305T
316	Glyma18g02490		T101602C	T101602C	T101602C	T101602C
317	Glyma18g02490		T101762C			T101762C
318			T101931G			T101931G
319		I		T101983TCT	T101983TCT
320		I (2)	T101984TTT			T101984TTT
321			T102158A			T102158A
322			C102195T	C102195T	C102195T	C102195T
323			A102351G	A102351G	A102351G	A102351G
324			G102357A	G102357A	G102357A	G102357A
325			C102363T	C102363T	C102363T	C102363T
326		D	T102487-	T102487-	T102487-	T102487-
327			T102570C	T102570C	T102570C	T102570C
328		I (5)	A103331ACATGA			A103331ACATGA
329			G103431C	G103431C	G103431C	G103431C
330		D	T103655-	T103655-	T103655-	T103655-
331		D	A103656-	A103656-	A103656-	A103656-
332			C103764A	C103764A	C103764A	C103764A
333				G103772A	G103772A
334			G103859T	G103859T	G103859T	G103859T
335			T104144A	T104144A	T104144A	T104144A
336		I	A103273AA	A103273AA	A103273AA	A103273AA
337			A104541G	A104541G	A104541G	A104541G
338	Glyma18g02500			G104659C	G104659C
339	Glyma18g02500		A104669G	A104669G	A104669G	A104669G
340	Glyma18g02500		T105055A			T105055A
341	Glyma18g02500		G106942T	G106942T	G106942T	G106942T
342	Glyma18g02500		T106943A	T106943A	T106943A	T106943A
343	Glyma18g02500		T106945G	T106945G	T106945G	T106945G
344	Glyma18g02500		G107141T	G107141T	G107141T	G107141T
345	Glyma18g02500		C107173T	C107173T	C107173T	C107173T
346	Glyma18g02500		C107518T	C107518T	C107518T	C107518T
347	Glyma18g02500		G107643T	G107643T	G107643T	G107643T
348	Glyma18g02500		A109020T	A109020T	A109020T	A109020T
349	Glyma18g02500			C109032T	C109032T
350	Glyma18g02500	I(2)	A109186AAA	A109186AAA	A109186AAA	A109186AAA
351			G109715T	G109715T	G109715T	G109715T
352			A109780T	A109780T	A109780T	A109780T
353	Glyma18g02510			T115321C	T115321C
354			C117401T			C117401T
355			G117531C	G117531C	G117531C	G117531C
356		D	G117534-	G117534-	G117534-	G117534-
357			A117566T	A117566T	A117566T	A117566T
358			T117599A	T117599A	T117599A	T117599A
359			T117849C	T117849C	T117849C	T117849C
360			A117865T	A117865T	A117865T	A117865T
361		I (4)	A117873ATATA	A117873ATATA	A117873ATATA	A117873ATATA
362			C119608T			C119608T
363			C119720G			C119720G
364					C120060A
365					G120072A
366					C120085T
367			T120154C	T120154C	T120154C	T120154C
368			C120162G			C120162G
369			A120179T	A120179T	A120179T	A120179T
370			T120193C	T120193C	T120193C	T120193C
371			G120209C
372			T120945C	T120945C	T120945C	T120945C
373			C120951T	C120951T	C120951T	C120951T
374			C120980T			C120980T
375				T120036G	T120036G	T120036G
376				T121192C	T121192C
377				A121534G	A121534G
378			A121551T	A121551T	A121551T	A121551T
379				A121614G	A121614G
380			G122219T			G122219T
381				C122244G	C122244G
382		I		A123089AA	A123089AA
383				A123108T	A123108T
384			C123367T			C123367T
385		D	T123440-			T123440-
386			G124584A			G124584A
387			A123653G			A123653G
388			A123713G	A123713G	A123713G	A123713G
389				C123722T	C123722T
390			T123741C			T123741C
391			T123750C			T123750C
392		D	G123764-			G123764-
393			G123771C			G123771C
394			T123777C	T123777C	T123777C	T123777C
395			G123794A			G123794A
396				T123797C	T123797C
397			A123800G			A123800G
398			C123821G			C123821G
399			C123857A	C123857G	C123857G	C123857A
400						G123952A
401						C124000T
402				A124031G	A124031G
403			G124054A			G124054A
404		I		T124145TT	T124145TT
405			G124183A			G124183A
406			T124186C			T124186C
407			C124206T			C124206T
408			C124236T			C124236T
409			G124259A			G124259A
410			G124307A			G124307A
411		D	A124388-			A124388-
412		D	T124389-			T124389-
413		D	T124390-			T124390-
414		D	C124391-			C124391-
415			C124478T			C124478T
416			T124482A			T124482A
417		D	T124541-	T124541-	T124541-	T124541-
418			A124559G			A124559G
419			T124567A			T124567A
420		I	T124567TA			T124567TA
421			C124611G	C124611G	C124611G	C124611G
422		D	A124648-			A124648-
423			C124653T			C124653T
424		I	A124716AA			A124716AA
425		I	T124819TA			T124819TA
426			A124821T	A124821T	A124821T	A124821T
427			A124867C			A124867C
428			A124349T			A124349T
429			C125389A			C125389A
430			G125417A			G125417A
431		I/D	T125431TT	T125431-	T125431-	T125431TT
432				A125443T	A125443T
433			G125445A	G125445A	G125445A	G125445A
434			G125467A			G125467A
435			A125526G			A125526G
436			C125627T			C125627T
437			C125559T	C125559G	C125559G	C125559T
438			G125573A			G125573A
439		I (6)	A125599ACTGTAA			A125599ACTGTAA
440			A125606G			A125606G
441			C125631T			C125631T
442			A125665G			A125665G
443			C125667T			C125667T
444				G125053A	G125053A
445			C126094T			C126094T
446	Glyma18g02520		G126158C	G126158C	G126158C	G126158C
447	Glyma18g02520		C126360T			C126360T
448	Glyma18g02520			-	T126443A
449	Glyma18g02520		T126511A			T126511A
450	Glyma18g02520			A126566T	A126566T
451	Glyma18g02520		T126615C			T126615C
452	Glyma18g02520			C126647T	C126647T
453	Glyma18g02520	D/S	C126726-	C126726T	C126726T	C126726-
454	Glyma18g02520		G126777T			G126777T
455	Glyma18g02520					A127524C
456	Glyma18g02520		A127624G	A127624G	A127624G	A127624G
457	Glyma18g02520		G126666A			G126666A
458			C127885T	C127885T	C127885T	C127885T
459	Glyma18g02531		G128370T			G128370T
460	Glyma18g02531			A128498C	A128498C
461	Glyma18g02531		T128702A			T128702A
462	Glyma18g02531		A128832G			A128832G
463	Glyma18g02531			C129397A	C129397A
464				T129734G	T129734G	T129734G
465						G129752C
466				A131666G	A131666G	A131666G
467				T132408A	T132408A
468				G132422C	G132422C
469				T132424G	T132424G
470				A132428G	A132428G
471		D		C132432-	C132432-
472				T132451C	T132451C
473				G132466A	G132466A
474				G132553A	G132553A
475			T132760A	T132760A	T132760A	T132760A
476				C133051T	C133051T
477					T133423G
478		D	C133553-	C133553-	C133553-	C133553-
479				A134960T	A134960T
480				A135080G
481			A135665G	A135665G	A135665G	A135665G
482			A135668G	A135668G	A135668G	A135668G
483			T135684G	T135684G	T135684G	T135684G
484			A135728G	A135728G	A135728G	A135728G
485			T135729C	T135729C	T135729C	T135729C
486			G135738A	G135738A	G135738A	G135738A
487				A135882G	A135882G
488			C135940T	C135940T	C135940T	C135940T
489			C136203A		C136203A
490			T136511C	T136511C	T136511C	T136511C
491			T136538C	T136538C	T136538C	T136538C
492			G136566A	G136566A	G136566A	G136566A
493			G136691A	G136691A	G136691A	G136691A
494			A137005G			A137005G
495			A137198G	A137198G	A137198G	A137198G
496	Glyma18g02550		A137696G	A137696G	A137696G	A137696G
497	Glyma18g02550		C137770T	C137770T	C137770T	C137770T
498	Glyma18g02550		A138051T	A138051T	A138051T	A138051T
499	Glyma18g02550			T138118A	T138118A
500	Glyma18g02550		C138456T	C138456T	C138456T	C138456T
501	Glyma18g02550			C138502T	C138502T
502	Glyma18g02550		C139040T
503	Glyma18g02550			A139145G	A139145G
504		D	139465-	139465-	139465-	139465-
505			A139793G	A139793G	A139793G	A139793G
506		I	A139896AA	A139896AA	A139896AA	A139896AA
507			A139991C	A139991C	A139991C	A139991C
508		I	A140102AA	A140102AA	A140102AA	A140102AA
509		D			T140738-
510		D			T140739-
511			A141237T	A141237T	A141237T	A141237T
512		D	G141284-	G141284-	G141284-	G141284-
513		D	T141285-	T141285-	T141285-	T141285-
514		D	G141286-	G141286-	G141286-	G141286-
515		D	T141287-	T141287-	T141287-	T141287-
516		D	G141288-	G141288-	G141288-	G141288-
517		D	T141289-	T141289-	T141289-	T141289-
518			T141931C
519		S/I	A142034TT
520			C142535T
521				A142659T	A142659T	A142659T
522	Glyma18g02560		C142728A
523	Glyma18g02560			T142766A	T142766A	T142766A
524	Glyma18g02560		T143024C	T143024C	T143024C	T143024C
525	Glyma18g02560			T143157A	T143157A	T143157A
526	Glyma18g02560			C143183T	C143183T	C143183T
527	Glyma18g02560	D		A143346-	A143346-	A143346-
528	Glyma18g02560			C143426T	C143426T	C143426T
529	Glyma18g02560			A143482G	A143482G	A143482G
530	Glyma18g02560		G143619T
531	Glyma18g02560		A143625G	A143625G	A143625G	A143625G
532	Glyma18g02560		C143626A	C143626T	C143626T	C143626T
533	Glyma18g02560		A143895G
534	Glyma18g02560			C143900T	C143900T	C143900T
535	Glyma18g02560		T143925C
536	Glyma18g02560			G144123A	G144123A	G144123A
537				T144435C	T144435C	T144435C
538				G144569T	G144569T	G144569T
539			A144817T
540		D		T145131-	T145131-	T145131-
541		D		T145132-	T145132-	T145132-
542			T145263C	T145263C	T145263C	T145263C
543					T146216C
544				A146400C	A146400C	A146400C
545			T146671C	T146671C	T146671C	T146671C
546				A146749T	A146749T	A146749T
547			A146945T	A146945T	A146945T	A146945T
548		D/S	T146986-	T146986A	T146986A	T146986A
549				G147079T	G147079T	G147079T
550			A147309T	A147309T	A147309T	A147309T
551			T147771G	T147771G	T147771G	T147771G
552			G147783A	G147783A	G147783A	G147783A
553				G147802A	G147802A	G147802A
554		I (3)	G147936GCAG	G147936GCAG	G147936GCAG	G147936GCAG
555			A148083T	A148083T	A148083T	A148083T
556				T148315C	T148315C	T148315C
557				C149301G	-
558				G149319A	-
559				C149329T	-
560				G149957T	G149957T	G149957T
561					T149930C
562					A150038G
563					A150767T	A150767T
564	Glyma18g02570			-	G151156C	G151156C
565	Glyma18g02570			G151761T	G151761T	G151761T
566	Glyma18g02570			A153532G	A153532G	A153532G
567	Glyma18g02570			T153629A	T153629A	T153629A
568	Glyma18g02570			G153700A	G153700A	G153700A
569				G153840A	G153840A	G153840A
570		D		G153931-	G153931-	G153931-
571		D		T153932-	T153932-	T153932-
572		D		T153933-	T153933-	T153933-
573		D		G153934-	G153934-	G153934-
574		D		A153935-	A153935-	A153935-
575		D		A153936-	A153936-	A153936-
576		D		A153937-	A153937-	A153937-
577		D		G153938-	G153938-	G153938-
578				G153948A	G153948A	G153948A
579				T153983C	T153983C	T153983C
580				G154118A	G154118A	G154118A
581		D		A154223-	A154223-	A154223-
582				C154260T	C154260T	C154260T
583			A154907T	A154907T	A154907T	A154907T
584			A154974G	A154974G	A154974G	A154974G
585				C155001T	C155001T	C155001T
586			-	A155093G	A155093G	A155093G
587		D	-	C155121-	C155121-	C155121-
588			G155269T
589		I		A155369AA	A155369AA
590				C155376A	C155376A
591			C155378T	C155378T	C155378T	C155378T
592			C155553G	C155553G	C155553G	C155553G
593				A155588T	A155588T	A155588T
594			A155621C
595			T155628G
596		I (3)		T155914TATT	T155914TATT	T155914TATT
597		I (3)	T155915TATT
598	Glyma18g02580		T156172C
599	Glyma18g02580			C156305T	C156305T	C156305T
600	Glyma18g02580			T156766C	T156766C	T156766C
601	Glyma18g02580	I	T158590TT	T158590TT	T158590TT	T158590TT
602	Glyma18g02580		C158641T
603	Glyma18g02580			T158717C	T158717C	T158717C
604				A159354T	A159354T	A159354T
605				T159358A	T159358A	T159358A
606			C159379T	C159379T	C159379T	C159379T
607			T159405A	T159405A	T159405A	T159405A
608		I (3)	-	-	A159421AAAT	A159421AAAT
609			-	-	T159425A	T159425A
610			-	-	C159589G	C159589G
611		I		T160063TT	T160063TT	T160063TT
612				-	A160137C	A160137C
613				-	G160151T	G160151T
614			-	C160292A	C160292A	C160292A
615			T160319A
616			A160338C	A160338C	A160338C	A160338C
617			C160347T
618			C160404A
619		S/I	C160483A	C160483AA	C160483AA	C160483AA
620	Glyma18g02590			C160581T	C160581T	C160581T
621	Glyma18g02590	I (3)	T160694TCTT	T160694TCTT	T160694TCTT	T160694TCTT
622	Glyma18g02590		C160963T	C160963T	C160963T	C160963T
623	Glyma18g02590	I		T161118AA	T161118AA
624	Glyma18g02590		T161130G	T161130G	T161130G	T161130G
625	Glyma18g02590		T161172A
626	Glyma18g02590			G161208A	G161208A	G161208A
627	Glyma18g02590		T161254C
628	Glyma18g02590		A161442G	A161442G	A161442G	A161442G
629	Glyma18g02590	I	A161450AA	A161450AA	A161450AA	A161450AA
630	Glyma18g02590		C161714T
631	Glyma18g02590			C161800A	C161800A	C161800A
632	Glyma18g02590		T162236C	T162236C	T162236C	T162236C
633	Glyma18g02590			G162266T	G162266T	G162266T
634	Glyma18g02590		C162267T	C162267T	C162267T	C162267T
635	Glyma18g02590		C162307T	C162307T	C162307T	C162307T
636	Glyma18g02590			C162672G	C162672G	C162672G
637	Glyma18g02590		T162711G
638	Glyma18g02590	D		T162770-	T162770-	T162770-
639	Glyma18g02590			G162848A	G162848A	G162848A
640	Glyma18g02590					C163208A
641	Glyma18g02590			C163225G	C163225G
642	Glyma18g02590		C163324T	C163324T	C163324T	C163324T
643	Glyma18g02590			T163849A	T163849A	T163849A
644	Glyma18g02590		G163963A
645	Glyma18g02590		C164011T	C164011T	C164011T	C164011T
646	Glyma18g02590		G164076C	G164076C	G164076C	G164076C
647	Glyma18g02590			G164089A	G164089A	G164089A
648	Glyma18g02590		T164328C
649	Glyma18g02590	D		T164395-	T164395-	T164395-
650	Glyma18g02590	D	T164471-
651	Glyma18g02590	D	A164472-
652	Glyma18g02590	D	T164473-
653	Glyma18g02590	D	C164474-
654	Glyma18g02590	D	C164475-
655	Glyma18g02590	D	T164476-
656	Glyma18g02590	D	A164477-
657	Glyma18g02590	D	T164478-
658	Glyma18g02590			C164498T	C164498T	C164498T
659	Glyma18g02590	D	G164513-
660	Glyma18g02590	D	G164514-
661	Glyma18g02590			T164525C	T164525C	T164525C
662	Glyma18g02590			T164577G	T164577G	T164577G
663	Glyma18g02590					G164965C
664	Glyma18g02590			G164968T	G164968T	G164968C
665	Glyma18g02590	I (4)		A164972AGGT	A164972AGGT	A164972AGGC
666	Glyma18g02590			C164974A	C164974A	C164974A
667	Glyma18g02590			A165218T	A165218T	A165218T
668	Glyma18g02590		G165228T
669			C165334T
670			T165359G	T165359G	T165359G	T165359G
671		D		G165440-	G165440-	G165440-
672				G165582C	G165582C	G165582C
673				-	T165745A	T165745A
674				-	T165759C	T165759C
675			A168811G	A168811G	A168811G	A168811G
676			-	T165908A	T165908A	T165908A
677			-	G168954A	G168954A	G168954A
678			-	A166008C	A166008C	A166008C
679			-	C166019G	C166019G	C166019G
680				T166211A	T166211A	T166211A
681		I (10)	A168228ATGA	A168228ATGA	A168228ATGA
682			TGGTCGA	TGGTCGA	TGGTCGA
683			A166495C
684		I (2)		T166598TTT	T166598TTT	T166598TTT
685		I (2)	G166599GTG
686	Glyma18g02600		A168561C
687				C168850T	C168850T	C168850T
688			-	-	G169069T	G169069T
689			-	-	A169189T	A169189T
690			-	-	T169194A	T169194A
691			-	A169212C	A169212C	A169212C
692				G169298C	G169298C	G169298C
693				T169328C	T169328C	T169328C
694				G169371A	G169371A	G169371A
695				A169385G	A169385G	A169385G
696		D		C169554-	C169554-	C169554-
697				T169630C	T169630C	T169630C
698				T169892A	T169892A	T169892A
699				G169934A	G169934A	G169934A
		I		A170109AA	A170109AA	A170109AA
700				G170140T	G170140T	G170140T
701			-	G170201A	G170201A	G170201A
702			-	T170501A	T170501A	T170501A
703		I		T170591TT	T170591TT	T170591TT
704		D/S	A170928-	A170928-	A170928-	A170928T
705			-	A171950C	A171950C	A171950C
706			-	A171997T	A171997T	A171997T
707			-	A171991T	A171991T	A171991T
708			-	T171996A	T171996A	T171996A
709			-	C172011A	C172011A	C172011A
710			G172235C	G172235C	G172235C	G172235C
711	Glyma18g02610		A172253C	A172253C	A172253C	A172253C
712	Glyma18g02610		C172357T
713	Glyma18g02610			T172401C	T172401C	T172401C
714	Glyma18g02610		A172453G	A172453G	A172453G	A172453G
715	Glyma18g02610			T172723C	T172723C	T172723C
716	Glyma18g02610		G174119A	G174119A	G174119A	G174119A
717		D		A174286-	A174286-	A174286-
718		D		A174287-	A174287-	A174287-
719		D		T174288-	T174288-	T174288-
720		D		T174289-	T174289-	T174289-
721		D		C174290-	C174290-	C174290-
722				A174484G	A174484G	A174484G
723				C174787T	C174787T
724				T174795A	T174795A	T174795A
725				T174800A	T174800A	T174800A
726				C174849T	C174849T	C174849T
727				C174906A	C174906A	C174906A
728				C175195T	C175195T	C175195T
729				-	-	G175408A
730		D		A175570-	A175570-	A175570-
731				A175585T	A175585T	A175585T
732				T175593A	T175593A
733		D		C175781-	C175781-	C175781-
734		D		A175782-	A175782-	A175782-
735				T175835C	T175835C	T175835C
736				G176044A	G176044A	G176044A
737				G176263C	G176263C	G176263C
738			T176348A	T176348A	T176348A	T176348A
739				C176394T	C176394T	C176394T
740				C176462G	C176462G	C176462G
741			-	T176769G	T176769G	T176769G
742			-	C177162T	C177162T	C177162T
743			-	G177183T	G177183T	G177183T
744				C177506T	C177506T	C177506T
745		I (3)		A178802AATT	A178802AATT	A178802AATT
746				T178170C	T178170C	T178170C
747				A178284G	A178284G	A178284G
748				A178617G	A178617G	A178617G
749		I		T179510TT	T179510TT	T179510TT
750				C179777T	C179777T	C179777T
751			-	T179829C	T179829C	T179829C
752						C180067T
753				T180083C	T180083C	T180083C
754		D	A180614-	A180614-	A180614-	A180614-
755		D	A180615-	A180615-	A180615-	A180615-
756		D	A180621-	A180621-	A180621-	A180621-
757			A180668G
758			T180682A	T180682A	T180682A	T180682A
759			-	A181088G	A181088G	A181088G
760			A181356G	A181356G	A181356G	A181356G
761			-	G181428A	G181428A	G181428A
762		D	A182117-	A182117-	A182117-	A182117-
763		D	A182118-	A182118-	A182118-	A182118-
764		D	T182119-	T182119-	T182119-	T182119-
765		D	T182120-	T182120-	T182120-	T182120-
766		D	A182121-	A182121-	A182121-	A182121-
767			A182124T	A182124T	A182124T	A182124T
768				G182177A	G182177A	G182177A
769			G182556A
770				G182666A	G182666A	G182666A
771			T182672G
772				A182682G	A182682G	A182682G
773			T182694G	T182694C	T182694C	T182694C
774			-	A185755G	A185755G	A185755G
775			-	T182766C	T182766C	T182766C
776			-	A182894G	A182894G	A182894G
777			-	T182935C	T182935C	T182935C
778			-	G182946T	G182946T	G182946T
779			-	G182953A	G182953A	G182953A
780			-	T182970C	T182970C	T182970C
781				T183007C	T183007C	T183007C
782				G183014T	G183014T	G183014T
783				G183032A	G183032A	G183032A
784			G183051A	G183051A	G183051A	G183051A
785				A183065G	A183065G	A183065G
786				A183114G	A183114G	A183114G
787				C183133T	C183133T	C183133T
788			A183143G	A183143G	A183143G	A183143G
789				A183148G	A183148G	A183148G
790			C183181T	C183181T	C183181T	C183181T
791			C183226T	C183226T	C183226T	C183226T
792				G183250A	G183250A	G183250A
793			A183298G	A183298G	A183298G	A183298G
794			A183479G	A183479G	A183479G	A183479G
795			G183534A			G183534A
796				T183535C	T183535C
797				T183553C	T183553C
798				A183564G	A183564G
799			A183568G	A183568G	A183568G	A183568G
800			A183573G			A183573G
801				G184020A	G184020A
802			G184115A	G184115A	G184115A	G184115A
803				A184369C	A184369C
804		S/I		A184497TT	A184497TT
805				A184566G	A184566G
806			A184567T	A184567T	A184567T	A184567T
807				G184713C	G184713C
808			-			A185206T
809	Glyma18g02620	D		T185808-	T185808-
810	Glyma18g02620			T186527A	T186527A
811	Glyma18g02620			T186561C	T186561C
812	Glyma18g02620			T186849A	T186849A
813	Glyma18g02620			A186930G	A186930G
814	Glyma18g02620			T187354C	T187354C
815	Glyma18g02620			T187354C	T187354C
816	Glyma18g02620			A187481G	A187481G
817				T188726C	T188726C
818			A188348T			A188348T
819				A188441G	A188441G
820				T189115C	T189115C
821				T189151A	T189151A
822	Glyma18g02630			T189829C	T189829C
823	Glyma18g02630		G190005A	G190005A	G190005A	G190005A
824	Glyma18g02630			T190034C	T190034C
825	Glyma18g02630			T190333A	T190333A
826				C191082T	C191082T
827			T191225C			T191225C
828			A191483G			A191483G
829		D	T191606-			T191606-
830		D	T191607-			T191607-
831		D	A191608-			A191608-
832		D	A191609-			A191609-
833	Glyma18g02640		T193096G	T193096G	T193096G	T193096G
834	Glyma18g02640		A193273T			A193273T
835	Glyma18g02640		C193454T			C193454T
836	Glyma18g02640		A193470G			A193470G
837	Glyma18g02640		C193499T			C193499T
838	Glyma18g02640		G194291A	G194291A	G194291A	G194291A
839	Glyma18g02640			C194853G	C194853G
840	Glyma18g02640			T194957A	T194957A
841	Glyma18g02640			C194960T	C194960T
842	Glyma18g02640		C194972T	C194972T	C194972T	C194972T
843			A195849C			A195849C
844			A196018C	A196018C	A196018C	A196018C
845			G198883C			G198883C
846		D	T199012-	T199012-	T199012-	T199012-
847			A199131G			A199131G
848				A199163T	A199163T
849				A199218T	-
850				C199276G	-
851			-	C199306T	C199306T	C199306T
852			-	C199658G	C199658G	C199658G
853		D				A199668-
854				T199739C	T199739C
855				A199773G	A199773G
856			G199942T			G199942T
857		I (2)	-	A200046AAA	A200046AAA	A200046AAA
858		D		T200052-	T200052-
859		D		T200053-	T200053-
860		D		A200054-	A200054-
861		D				T200057-
862			-	A200099G	A200099G	A200099G
863						T200105C
864					A200238T
865						C200414T
866	Glyma18g02650			T201023G	T201023G
867	Glyma18g02650			G201070A	G201070A
868	Glyma18g02650			G201373A	G201373A
869	Glyma18g02650		A201493G	A201493G	A201493G	A201493G
870	Glyma18g02650		A201523G	A201523G	A201523G	A201523G
871	Glyma18g02650			G201782C	G201782C
872	Glyma18g02650		T201786C	T201786C	T201786C	T201786C
873	Glyma18g02650		T201789C	T201789C	T201789C	T201789C
874	Glyma18g02650		T201852C	T201852C	T201852C	T201852C
875	Glyma18g02650	I (3)	T201891TTGC	T201891TTGC	T201891TTGC	T201891TTGC
876	Glyma18g02650		G201897A	G201897A	G201897A	G201897A
877	Glyma18g02650		A201958T	A201958T	A201958T	A201958T
878	Glyma18g02650		G202012A	G202012A	G202012A	G202012A
879	Glyma18g02650	D	A202016-	A202016-	A202016-	A202016-
880	Glyma18g02650		A202035G	A202035G	A202035G	A202035G
881	Glyma18g02650		A202082G	A202082G	A202082G	A202082G
882	Glyma18g02650	I (3)	T202124TCGT	T202124TCGT	T202124TCGT	T202124TCGT
883	Glyma18g02650		T202230A	T202230A	T202230A	T202230A
884	Glyma18g02650		T202250C	T202250C	T202250C	T202250C
885	Glyma18g02650			T202578A	T202578A
886	Glyma18g02650			A202791T	A202791T
887	Glyma18g02650			A202792T	A202792T
888	Glyma18g02650			A202956T	A202956T
889	Glyma18g02650		A203126G	A203126G	A203126G	A203126G
890	Glyma18g02660		G203849A	G203849A	G203849A	G203849A
891	Glyma18g02660		A203857G	A203857G	A203857G	A203857G
892	Glyma18g02660	D	T203877-			T203877-
893	Glyma18g02660	D	T203878-			T203878-
894	Glyma18g02660	D	G203879-			G203879-
895	Glyma18g02660	D	T203880-			T203880-
896	Glyma18g02660	D	G203881-			G203881-
897	Glyma18g02660	D	T203882-			T203882-
898	Glyma18g02660	D	C203883-			C203883-
899	Glyma18g02660	D	C203884-			C203884-
900	Glyma18g02660	D	T203885-			T203885-
901	Glyma18g02660	D	A203886-			A203886-
902	Glyma18g02660	D	T203887-			T203887-
903	Glyma18g02660	D	T203888-			T203888-
904	Glyma18g02660	D	T203889-			T203889-
905	Glyma18g02660		A203953G	A203953G	A203953G	A203953G
906	Glyma18g02660		C204013A	C204013A	C204013A	C204013A
907	Glyma18g02660		A204117T			A204117T
908	Glyma18g02660			T204118A	T204118A
909	Glyma18g02660			T204187C	T204187C
910	Glyma18g02660			A204242G	A204242G
911	Glyma18g02660			T204815C	T204815C
912	Glyma18g02660		T204856A			T204856A
913	Glyma18g02660	I(3)		C204863CATC	C204863CATC
914	Glyma18g02660			A204932G	A204932G
915	Glyma18g02660	I		T204961TT	T204961TT
916	Glyma18g02660			C204975T	C204975T
917	Glyma18g02660			T204979G	T204979G
918	Glyma18g02660			G205019C	G205019C
919	Glyma18g02660		A205024G	A205024G	A205024G	A205024G
920	Glyma18g02660	D	A205027-			A205027-
921	Glyma18g02660	D	T205028-			T205028-
922	Glyma18g02660	D	A205029-			A205029-
923	Glyma18g02660	D	A205030-			A205030-
924	Glyma18g02660	I	A205303AA	A205303AA	A205303AA	A205303AA
925	Glyma18g02660		A205464T	A205464T	A205464T	A205464T
926	Glyma18g02660			T205571A	T205571A
927	Glyma18g02660			G205615T	G205615T
928	Glyma18g02660	D	T205677-			T205677-
929	Glyma18g02660	D	T205678-			T205678-
930	Glyma18g02660	D	T205679-			T205679-
931	Glyma18g02660	D	A205680-			A205680-
932	Glyma18g02660	D	A205681-			A205681-
933	Glyma18g02660	D	T205682-			T205682-
934	Glyma18g02660	D	A205683-			A205683-
935	Glyma18g02660	D	G205684-			G205684-
936	Glyma18g02660	D	C205685-			C205685-
937	Glyma18g02660	D	A205686-			A205686-
938	Glyma18g02660	D	T205687-			T205687-
939	Glyma18g02660	D	C205688-			C205688-
940	Glyma18g02660	D	C205689-			C205689-
941	Glyma18g02660	D	A205690-			A205690-
942	Glyma18g02660	D	G205691-			G205691-
943	Glyma18g02660	D	G205692-			G205692-
944	Glyma18g02660	D	G205693-			G205693-
945	Glyma18g02660	D	T205694-			T205694-
946	Glyma18g02660		C205811G			C205811G
947	Glyma18g02660			C205923T	C205923T
948	Glyma18g02660		T206008C	T206008C	T206008C	T206008C
949	Glyma18g02660					A206081G
950	Glyma18g02660			T206162A	T206162A
951	Glyma18g02660			G206163T	G206163T
952	Glyma18g02660		A206599T	A206599T	A206599T	A206599T
953	Glyma18g02660		G206815T	G206815T	G206815T	G206815T
954	Glyma18g02660		G206939A	G206939A	G206939A	G206939A
955	Glyma18g02660		C207035T	C207035T	C207035T	C207035T
956	Glyma18g02660		C209722G			C209722G
957	Glyma18g02660		A209330T	A209330T	A209330T	-
958	Glyma18g02660			T209805C	T209805C
959	Glyma18g02660			G210522C	G210522C
960	Glyma18g02660		A210566G	A210566G	A210566G	-
961			C211937A			C211937A
962			G211942C			G211942C
963			C213289T	C213289T	C213289T	C213289T
964			T213474A
965	Glyma18g02670		C213992G			C213992G
966	Glyma18g02670		C214129A	C214129A	C214129A	C214129A
967	Glyma18g02670			G215180C	G215180C
968	Glyma18g02670	D		C215181-	C215181-
969	Glyma18g02670	D		T215182-	T215182-
970	Glyma18g02670	D		C215183-	C215183-
971	Glyma18g02670		T215271G
972	Glyma18g02670		G215342T			G215342T
973	Glyma18g02670		G215415T			G215415T
974	Glyma18g02670		G215573T			G215573T
975	Glyma18g02670		T215886A	T215886A	T215886A	T215886A
976	Glyma18g02670		C216180T			C216180T
977	Glyma18g02670		T216238G			T216238G
978	Glyma18g02670		C216737T			C216737T
979	Glyma18g02670	I	T216755TT			T216755TT
980	Glyma18g02670		T216950C			T216950C
981	Glyma18g02670		C217427T	C217427T	C217427T	C217427T
982	Glyma18g02670		T217657A			T217657A
983	Glyma18g02670		-			C217683T
984	Glyma18g02670		T218112A			T218112A
985	Glyma18g02670		A218255G			A218255G
986	Glyma18g02670			A218479T	A218479T
987	Glyma18g02670		-	T218859A	T218859A	T218859A
988	Glyma18g02670		A218888T			A218888T
989	Glyma18g02670		C218898T			C218898T
990	Glyma18g02670		T219011C			T219011C
991	Glyma18g02670			C219343T	C219343T
992			G219346A	G219346A	G219346A	G219346A
993				A220363T	A220363T
994				G220885A	G220885A
995			C221279T			C221279T
996			T221304C			T221304C
997			T221321C			T221321C
998			A221338G			A221338G
999				A222269T	A222269T
1000				T222742C	T222742C
1001			T223153C			T223153C
1002			A223225G			A223225G
1003			T223298C			T223298C
1004				G223321A	G223321A
1005			C223606T			C223606T
1006			A223713T			A223713T
1007		I		A223787AA	A223787AA
1008			C224849T			C224849T
1009			A224867G			A224867G
1010			G224965A			G224965A
1011			A224995T			A224995T
1012			T225027G			T225027G
1013			C225064T			C225064T
1014			T225293C			T225293C
1015			A225325G			A225325G
1016		D	C225421-	C225421-	C225421-	C225421-
1017		D	T225422-	T225422-	T225422-	T225422-
1018			T225451G			T225451G
1019			C226842G	C226842G	C226842G
1020				-	G227082A
1021				A227115G	A227115G
1022			A227154G	A227154G	A227154G	A227154G
1023			C227668T	C227668T	C227668T	C227668T
1024			T227774C	T227774C	T227774C	T227774C
1025			G227790A	G227790A	G227790A	G227790A
1026			-	-	C228339T	C228339T
1027			-	-	T228340C	T228340C
1028			A228374C			A228374C
1029		D	T228378-	T228378-	T228378-	T228378-
1030			C228391T	C228391T	C228391T	C228391T
1031		D	A228694-	A228694-	A228694-	A228694-
1032			C228723T			C228723T
1033			G228735C	G228735C	G228735C	G228735C
1034		I (2)	T228767TTT			T228767TTT
1035						T228941C
1036						T228942C
1037			A229043G	A229043G	A229043G	A229043G
1038			-	A229802T	A229802T	A229802T
1039			G229899A	G229899A	G229899A	G229899A
1040			G230068A			G230068A
1041			G230204A	G230204A	G230204A	G230204A
1042				A230295C	A230295C
1043			T230311C	T230311C	T230311C	T230311C
1044			A230334T	A230334T	A230334T	A230334T
1045			A230506G			A230506G
1046		D	C230595-			C230595-
1047		D	A230596-			A230596-
1048		D	A230597-			A230597-
1049		D		A230607-	A230607-
1050		D		A230608-	A230608-
1051		D		A230609-	A230609-
1052		D		A230800-	A230800-
1053		D		T230801-	T230801-
1054				A230811G	A230811G
1055			C230944T	C230944T	C230944T	C230944T
1056				A231008G	A231008G
1057		D	T231122-	T231122-	T231122-	T231122-
1058		I (4)	T231438TCTTT			T231438TCTTT
1059		I (2)		T231448TTT	T231448TTT
1060	Glyma18g02681	D	A231607-			A231607-
1061	Glyma18g02681	D	C231608-			C231608-
1062	Glyma18g02681	D	A231609-	A231609-	A231609-	A231609-
1063	Glyma18g02681	D	C231610-	C231610-	C231610-	C231610-
1064	Glyma18g02681	D	T231611-			T231611-
1065	Glyma18g02681	D	C231612-			C231612-
1066	Glyma18g02681	D	A231613-			A231613-
1067	Glyma18g02681	D	C231614-			C231614-
1068	Glyma18g02681	D	A231615-			A231615-
1069	Glyma18g02681	D	C231616-			C231616-
1070	Glyma18g02681	D	A231617-			A231617-
1071	Glyma18g02681	D	C231618-			C231618-
1072	Glyma18g02681	D	A231619-			A231619-
1073	Glyma18g02681	D	C231620-			C231620-
1074	Glyma18g02681			T231952C	T231952C
1075	Glyma18g02681		A232035C	A232035C	A232035C	A232035C
1076	Glyma18g02681		T232103C	T232103C	T232103C	T232103C
1077	Glyma18g02681		C232513A			C232513A
1078	Glyma18g02681		A232691C	A232691C	A232691C	A232691C
1079	Glyma18g02681		T232751C	T232751C	T232751C	T232751C
1080	Glyma18g02681		T232832C	T232832C	T232832C	T232832C
1081	Glyma18g02681		C232907T			C232907T
1082	Glyma18g02681		C232955T			C232955T
1083	Glyma18g02681		C232967T			C232967T
1084	Glyma18g02681		A233030G	A233030G	A233030G	A233030G
1085	Glyma18g02681		C233174T			C233174T
1086	Glyma18g02681		G233308C			G233308C
1087	Glyma18g02681		A233576G	A233576G	A233576G	A233576G
1088	Glyma18g02681	D		C234789-	C234789-
1089	Glyma18g02681	D		T234790-	T234790-
1090	Glyma18g02681	D		A234791-	A234791-
1091	Glyma18g02681	D		T234792-	T234792-
1092	Glyma18g02681	D		A234293-	A234293-
1093	Glyma18g02681	D		G234794-	G234794-
1094	Glyma18g02681		A233907G	A233907G	A233907G	A233907G
1095	Glyma18g02681		T234211C			T234211C
1096	Glyma18g02681	D	T234609-			T234609-
1097			G234901A			G234901A
1098				G235501A	G235501A
1099			C236038T			C236038T
1100			A236068G	A236068G	A236068G	A236068G
1101			G236072C			G236072C
1102			C236076T			C236076T
1103			C236080T			C236080T
1104			C236081G			C236081G
1105			A236152G			A236152G
1106			C236159T			C236159T
1107			C236191G			C236191G
1108			G236247A			G236247A
1109			G236282C			G236282C
1110			C236309A			C236309A
1111			C236401T	C236401T	C236401T	C236401T
1112						T236444A
1113						A236448C
1114			A237026G			A237026G
1115			C237053A			C237053A
1116			G237058A			G237058A
1117		I (4)	G237125GCATG			G237125GCATG
1118			G237224A			G237224A
1119		D	T237234-			T237234-
1120		D	A237235-			A237235-
1121		D	T237257-			T237257-
1122		D	T237258-			T237258-
1123		D	A237259-			A237259-
1124		D	A237260-			A237260-
1125		I (3)	T237287TTAT			T237287TTAT
1126			C237303T			C237303T
1127			G237310A			G237310A
1128			-			C237672T
1129			-			A237676G
1130			-			T237699A
1131			-			G237706A
1132			G238002A			G238002A
1133			G239606C			G239606C
1134				C242612T	C242612T
1135				T243032C	T243032C
1136	Glyma18g02690			C243649A	C243649A
1137	Glyma18g02690			A243650T	A243650T
1138	Glyma18g02690			A244082G	A244082G
1139	Glyma18g02690		A245105T	A245105T	A245105T
1140	Glyma18g02690	D	-	-	T245131-
1141	Glyma18g02690		-	-	A245133T
1142	Glyma18g02690		G245443C	G245443C	G245443C	G245443C
1143	Glyma18g02690		A245460C			A245460C
1144	Glyma18g02690			T245538G	T245538G
1145	Glyma18g02690		T245547C			T245547C
1146	Glyma18g02690	D	T245558-	T245558-	T245558-	T245558-
1147	Glyma18g02690	D	T245559-	T245559-	T245559-	T245559-
1148	Glyma18g02690			G245630C	G245630C
1149	Glyma18g02690			G245815A	G245815A
1150	Glyma18g02690			C245932T	C245932T
1151	Glyma18g02690			A245991G	A245991G
1152	Glyma18g02690			G246068T	G246068T
1153	Glyma18g02690		T246316G			T246316G
1154	Glyma18g02690	D	C246408-			C246408-
1155	Glyma18g02690		T246582C	T246582C	T246582C	T246582C
1156	Glyma18g02690		A246584G			A246584G
1157	Glyma18g02690		G246637A			G246637A
1158	Glyma18g02690		G246680T			G246680T
1159	Glyma18g02690			T247330C	T247330C
1160	Glyma18g02690			A247343C	A247343C
1161	Glyma18g02690		C247375T			C247375T
1162	Glyma18g02690			C247903T	C247903T
1163				C248146A	C248146A
1164			G248528T			G248528T
1165	Glyma18g02700			A249673G	A249673G
1166	Glyma18g02700		A249770G	A249770G	A249770G	A249770G
1167	Glyma18g02700			C249866T	C249866T
1168	Glyma18g02700			A250855T	A250855T
1169	Glyma18g02700			G251068A	G251068A
1170	Glyma18g02700			T251184A	T251184A
1171	Glyma18g02700		T251486C	T251486C	T251486C	T251486C
1172	Glyma18g02700			G251655T	G251655T
1173	Glyma18g02700			T251725C	T251725C
1174	Glyma18g02700			G251938A	G251938A
1175	Glyma18g02700		T252766A	T252766A	T252766A	T252766A
1176				G253211A	G253211A
1177			A253286G	A253286G	A253286G	A253286G
1178			T253287C	T253287C	T253287C	T253287C
1179			T253374C	T253374C	T253374C	T253374C
1180			A253491T	A253491T	A253491T	A253491T
1181			A253561G	A253561G	A253561G	A253561G
1182			T253766C			T253766C
1183			G253949A	G253949A	G253949A	G253949A
1184			G254036T	G254036T	G254036T	G254036T
1185			G254669T		G254669T	G254669T
1186				C254691T	C254691T
1187	Glyma18g02710		G255487A			G255487A
1188	Glyma18g02710			T255510A	T255510A
1189	Glyma18g02710		G255740T			G255740T
1190	Glyma18g02710		A256100C			A256100C
1191	Glyma18g02710		T256136C	T256136C	T256136C	T256136C
1192	Glyma18g02710		C256297T			C256297T
1193	Glyma18g02710		G256377A	G256377A	G256377A	G256377A
1194	Glyma18g02710		T257465C			T257465C
1195	Glyma18g02710		G257519A	G257519A	G257519A	G257519A
1196	Glyma18g02710		A257550C	A257550C	A257550C	A257550C
1197	Glyma18g02710		A257706C			A257706C
1198	Glyma18g02710			G257878A	G257878A
1199	Glyma18g02710		T258263A			T258263A
1200	Glyma18g02710		C258817T			C258817T
1201	Glyma18g02710		A258818G			A258818G
1202	Glyma18g02710		C258846T			C258846T
1203	Glyma18g02710		A258931T			A258931T
1204	Glyma18g02710		A258940C			A258940C
1205	Glyma18g02710		C259073T			C259073T
1206	Glyma18g02710		C259077G			C259077G
1207	Glyma18g02710		G259059A			G259059A
1208	Glyma18g02710		T259504G			T259504G
1209			C259680G			C259680G
1210			A259797T			A259797T
1211			T260018A			T260018A
1212			G260029C			G260029C
1213				C260118T	C260118T
1214			A260196C			A260196C
1215			T260267C			T260267C
1216			G263023A
1217			C263084A
1218			C263376T
1219	Glyma18g02720		G263965A
1220	Glyma18g02720		A264501C
1221	Glyma18g02720		T264570G
1222	Glyma18g02720					T265477C
1223	Glyma18g02720					C265545T
1224	Glyma18g02720					C265621T
1225	Glyma18g02720		G265787A
1226	Glyma18g02720		G265785A			G265785A
1227	Glyma18g02720		G265863A			G265863A
1228	Glyma18g02720					C265955G
1229	Glyma18g02720		T266286C
1230	Glyma18g02720					A266362G
1231	Glyma18g02720	D				A266593-
1232	Glyma18g02720	D				T266594-
1233	Glyma18g02720		C266656G			C266656G
1234	Glyma18g02720					A266679G
1235	Glyma18g02720					G266695C
1236	Glyma18g02720		C266790A
1237	Glyma18g02720		C266909T
1238	Glyma18g02720		T267560G			T267560G
1239	Glyma18g02720		G267677T
1240	Glyma18g02720			A266766T	A266766T
1241	Glyma18g02720		A268303G			A268303G
1242	Glyma18g02720		G268829C			G268829C
1243	Glyma18g02720		T268836C			T268836C
1244	Glyma18g02720					A268909T
1245			T268985C			T268985C
1246		I (2)	A269135AAA			A269135AAA
1247			C269291T			C269291T
1248		I (5)	T269345TCTTAT			T269345TCTTAT
1249			T269394A			T269394A
1250			A269419G
1251			A269495G			A269495G
1252			T269539C			T269539C
1253						G269588T
1254			G269602C			G269602C
1255			T269616A			T269616A
1256			T269959C			T269959C
1257						G269959C
1258			T269975C			T269975C
1259						C269980T
1260			G269997A			G269997A
1261			C270007A			C270007A
1262			G270012A			G270012A
1263			A270037G			A270037G
1264						G270049A
1265			G270062A
1266			G270083A			G270083A
1267			G270099T			G270099T
1268			G270112T			G270112T
1269			G270113A			G270113A
1270			G270125A			G270125A
1271		D	T270148-			T270148-
1272			C270156T			C270156T
1273			G270187A			G270187A
1274			A270190G			A270190G
1275			C270215T			C270215T
1276			A270218G			A270218G
1277				G270228A	G270228A
1278			C270236T			C270236T
1279						T270238C
1280			G270246A			G270246A
1281			T270271C			T270271C
1282			G270274C			G270274C
1283		D	A270306-			A270306-
1284			G270318A			G270318A
1285						A270798G
1286			C270817T			C270817T
1287			T270842C			T270842C
1288			G270871A			G270871A
1289			A270890C			A270890C
1290			C271280A			C271280A
1291			A271428G			A271428G
1292						C274069T
1293						G275392C
1294						C275415G
1295			A279305T
1296				G279307A	G279307A
1297			G279517A			G279517A
1298			T280930C	T280930C	T280930C	T280930C
1299	Glyma18g02730		T282610A			T282610A
1300	Glyma18g02730			A282686G	A282686G
1301	Glyma18g02730			C282695G	C282695G
1302	Glyma18g02730		G282715C
1303	Glyma18g02730					A282836C
1304	Glyma18g02730	D	C282869-	C282869-	C282869-	C282869-
1305	Glyma18g02730	D	T282970-	T282970-	T282970-	T282970-
1306	Glyma18g02730	D	G282971-	G282971-	G282971-	G282971-
1307						G283183A
1308			G283296T	G283296T	G283296T
1309						T283643C
1310			C283650T			C283650T
1311			A285697C			A285697C
1312			C285717T			C285717T
1313			T285764C	T285764C	T285764C	T285764C
1314			A285783G	A285783G	A285783G	A285783G
1315			T287183A
1316						C287223T
1317						C287224T
1318						A287225T
1319			T287437C			T287437C
1320			G287466C			G287466C
1321						A287510G
1322			T287775A			T287775A
1323			T287783C			T287783C
1324			T287892A			T287892A
1325			T287898A
1326			T287968C	T287968C	T287968C	T287968C
1327			A288110G			A288110G
1328
1329			G288376T
1330			A288415G	A288415G	A288415G	A288415G
1331	Glyma18g02741			C288783A	C288783A
1332	Glyma18g02741		G288802A			G288802A
1333	Glyma18g02741			A288805G	A288805G
1334	Glyma18g02741					C289041A
1335	Glyma18g02741					A289483T
1336	Glyma18g02741			T289619A	T289619A
1337	Glyma18g02741					T289820C
1338	Glyma18g02741		A290405C			A290405C
1339	Glyma18g02741		T290435A			T290435A
1340	Glyma18g02741		A290509T			A290509T
1341	Glyma18g02741		A290832G	A290832G	A290832G	A290832G
1342	Glyma18g02741			G290045A	G290045A
1343	Glyma18g02741	D	A291375-
1344	Glyma18g02741	D	T291376-
1345	Glyma18g02741			A291375T	A291375T
1346	Glyma18g02741		T291385G	T291385G	T291385G	T291385G
1347	Glyma18g02741			C292255T	C292255T
1348	Glyma18g02741			A292276G	A292276G
1349	Glyma18g02741			C292312T	C292312T
1350	Glyma18g02741	I (2)	A292324AAA	A292324AAA	A292324AAA	A292324AAA
1351	Glyma18g02741
1350	Glyma18g02741			C292343T	C292343T
1351	Glyma18g02741		A292351C
1352	Glyma18g02741		C292364T
1353	Glyma18g02741					C292369T
1354	Glyma18g02741					T292385A
1355	Glyma18g02741		G292388T
1356	Glyma18g02741	I				T292400TT
1357	Glyma18g02741		T292404C	T292404C	T292404C	T292404C
1358	Glyma18g02741		G292411A
1359	Glyma18g02741					T292418C
1360	Glyma18g02741					G292430A
1361	Glyma18g02741		A292437G	A292437G	A292437G	A292437G
1362	Glyma18g02741		G292447A
1363	Glyma18g02741		A292453G	A292453G	A292453G	A292453G
1364	Glyma18g02741	D	C292464-
1365	Glyma18g02741		T292471C	T292471C	T292471C	T292471C
1366	Glyma18g02741	D		A292480-	A292480-
1367	Glyma18g02741					C292506A
1368	Glyma18g02741	I (4)		A292550AGTAA	A292550AGTAA
1369	Glyma18g02741			G292553A	G292553A
1370	Glyma18g02741					C292998A
1371			A293908T	A293908T	A293908T	A293908T
1372			A294472G
1373						T294619A
1374			A294737T	A294737T	A294737T	A294737T
1375	Glyma18g02750					G295058T
1376	Glyma18g02750			-	C295089T
1377	Glyma18g02750		T295132A	T295132A	T295132A
1378	Glyma18g02750	D	G295906-			G295906-
1379	Glyma18g02750	D	G295907-			G295907-
1380	Glyma18g02750	D	G295908-			G295908-
1381	Glyma18g02750	D	G295909-			G295909-
1382	Glyma18g02750	D	G295910-			G295910-
1383	Glyma18g02750	I (4)	G295910TCAA			G295910TCAA
1384	Glyma18g02750	D		A296240-	A296240-
1385	Glyma18g02750	D		A2962401-	A2962401-
1386	Glyma18g02750		A296295A
1387	Glyma18g02750					T296719A
1388	Glyma18g02750		T297429C
1389	Glyma18g02750		G297441A
1390	Glyma18g02750		C297445T
1391	Glyma18g02750		A297490G
1392	Glyma18g02750		A297522C	A297522C	A297522C
1393	Glyma18g02750		G297796A
1394	Glyma18g02750			T298259C	T298259C
1395	Glyma18g02750			G298446A	G298446A
