# Supplementary material for: The soybean GmSNAP18 gene underlies two types of resistance to soybean cyst nematode
Source: Nat Commun. 2017 Mar 27;8:14822. doi: 10.1038/ncomms14822 (PMC5378975; doi:10.1038/ncomms14822)
Supplement: Supplementary Data 2 — The SCN-infection phenotype of different genotypes of ExF RILs and their parents. [file ncomms14822-s3.xlsx]

## Sheet: Sheet1
Supplementary Data 2 The SCN-infection phenotype of different genotypes of ExF RILs and
their parents.
RIL	Replicate	Genotype	Cyst number	Average	FI (%)	Average FI (%)	Standard
				Essex cyst			deviation
ExF1	1	SHMT08-/SNAP18+	129	126.5	101.976	130.119	22.433
	2	SHMT08-/SNAP18+	207	126.5	163.636
	3	SHMT08-/SNAP18+	158	126.5	124.901
	4	SHMT08-/SNAP18+	157	126.5	124.111
	5	SHMT08-/SNAP18+	172	126.5	135.968
ExF24	1	SHMT08-/SNAP18+	170	126.5	134.387	128.696	20.2424
	2	SHMT08-/SNAP18+	189	126.5	149.407
	3	SHMT08-/SNAP18+	124	126.5	98.0237
	4	SHMT08-/SNAP18+	179	126.5	141.502
	5	SHMT08-/SNAP18+	152	126.5	120.158
ExF27	1	SHMT08-/SNAP18+	149	126.5	117.787	127.075	15.3337
	2	SHMT08-/SNAP18+	140	126.5	110.672
	3	SHMT08-/SNAP18+	173	126.5	136.759
	4	SHMT08-/SNAP18+	181	126.5	143.083
ExF33	1	SHMT08-/SNAP18+	192	126.5	151.779	137.708	16.1853
	2	SHMT08-/SNAP18+	172	126.5	135.968
	3	SHMT08-/SNAP18+	152	126.5	120.158
	4	SHMT08-/SNAP18+	198	126.5	156.522
	5	SHMT08-/SNAP18+	157	126.5	124.111
ExF2	1	SHMT08-/SNAP18+	122	126.5	96.4427	96.7062	8.30353
	2	SHMT08-/SNAP18+	133	126.5	105.138
	3	SHMT08-/SNAP18+	112	126.5	88.5375
ExF12	1	SHMT08-/SNAP18+	166	126.5	131.225	128.221	16.3772
	2	SHMT08-/SNAP18+	178	126.5	140.711
	3	SHMT08-/SNAP18+	126	126.5	99.6047
	4	SHMT08-/SNAP18+	172	126.5	135.968
	5	SHMT08-/SNAP18+	169	126.5	133.597
ExF25	1	SHMT08-/SNAP18+	190	126.5	150.198	140.553	16.9122
	2	SHMT08-/SNAP18+	183	126.5	144.664
	3	SHMT08-/SNAP18+	159	126.5	125.692
	4	SHMT08-/SNAP18+	204	126.5	161.265
	5	SHMT08-/SNAP18+	153	126.5	120.949
ExF36	1	SHMT08-/SNAP18+	128	126.5	101.186	119.842	11.4365
	2	SHMT08-/SNAP18+	162	126.5	128.063
	3	SHMT08-/SNAP18+	149	126.5	117.787
	4	SHMT08-/SNAP18+	164	126.5	129.644
	5	SHMT08-/SNAP18+	155	126.5	122.53
ExF38	1	SHMT08-/SNAP18+	178	126.5	140.711	119.368	13.4387
	2	SHMT08-/SNAP18+	135	126.5	106.719
	3	SHMT08-/SNAP18+	152	126.5	120.158
	4	SHMT08-/SNAP18+	138	126.5	109.091
	5	SHMT08-/SNAP18+	152	126.5	120.158
ExF46	1	SHMT08-/SNAP18+	162	126.5	128.063	140.079	28.0738
	2	SHMT08-/SNAP18+	162	126.5	128.063
	3	SHMT08-/SNAP18+	134	126.5	105.929
	4	SHMT08-/SNAP18+	212	126.5	167.589
	5	SHMT08-/SNAP18+	216	126.5	170.751
ExF3	1	SHMT08+/SNAP18-	73	126.5	57.7075	78.8933	17.6711
	2	SHMT08+/SNAP18-	128	126.5	101.186
	3	SHMT08+/SNAP18-	101	126.5	79.8419
	4	SHMT08+/SNAP18-	83	126.5	65.6126
	5	SHMT08+/SNAP18-	114	126.5	90.1186
ExF7	1	SHMT08+/SNAP18-	191	126.5	150.988	148.3	21.2456
	2	SHMT08+/SNAP18-	143	126.5	113.043
	3	SHMT08+/SNAP18-	194	126.5	153.36
	4	SHMT08+/SNAP18-	216	126.5	170.751
	5	SHMT08+/SNAP18-	194	126.5	153.36
ExF41	1	SHMT08+/SNAP18-	131	126.5	103.557	122.372	19.8528
	2	SHMT08+/SNAP18-	183	126.5	144.664
	3	SHMT08+/SNAP18-	178	126.5	140.711
	4	SHMT08+/SNAP18-	152	126.5	120.158
	5	SHMT08+/SNAP18-	130	126.5	102.767
ExF32	1	SHMT08+/SNAP18+	11	126.5	8.69565	8.10277	1.75285
	2	SHMT08+/SNAP18+	11	126.5	8.69565
	3	SHMT08+/SNAP18+	12	126.5	9.48617
	4	SHMT08+/SNAP18+	7	126.5	5.5336
ExF4	1	SHMT08+/SNAP18+	12	126.5	9.48617	6.52174	2.61189
	2	SHMT08+/SNAP18+	5	126.5	3.95257
	3	SHMT08+/SNAP18+	10	126.5	7.90514
	4	SHMT08+/SNAP18+	6	126.5	4.74308
	5	SHMT08+/SNAP18+	10	126.5	7.90514
ExF5	1	SHMT08+/SNAP18+	3	126.5	2.37154	3.75494	0.994708
	2	SHMT08+/SNAP18+	5	126.5	3.95257
	3	SHMT08+/SNAP18+	5	126.5	3.95257
	4	SHMT08+/SNAP18+	6	126.5	4.74308
	5	SHMT08+/SNAP18+	9	126.5	7.11462
ExF11	1	SHMT08+/SNAP18+	4	126.5	3.16206	4.74308	1.2909
	2	SHMT08+/SNAP18+	6	126.5	4.74308
	3	SHMT08+/SNAP18+	6	126.5	4.74308
	4	SHMT08+/SNAP18+	8	126.5	6.32411
	5	SHMT08+/SNAP18+	7	126.5	5.5336
ExF14	1	SHMT08+/SNAP18+	4	126.5	3.16206	4.34783	1.51372
	2	SHMT08+/SNAP18+	4	126.5	3.16206
	3	SHMT08+/SNAP18+	8	126.5	6.32411
	4	SHMT08+/SNAP18+	6	126.5	4.74308
	5	SHMT08+/SNAP18+	4	126.5	3.16206
ExF17	1	SHMT08+/SNAP18+	6	126.5	4.74308	4.74308	1.2909
	2	SHMT08+/SNAP18+	6	126.5	4.74308
	3	SHMT08+/SNAP18+	4	126.5	3.16206
	4	SHMT08+/SNAP18+	8	126.5	6.32411
	5	SHMT08+/SNAP18+	7	126.5	5.5336
ExF26	1	SHMT08+/SNAP18+	7	126.5	5.5336	4.1502	2.07902
	2	SHMT08+/SNAP18+	3	126.5	2.37154
	3	SHMT08+/SNAP18+	3	126.5	2.37154
	4	SHMT08+/SNAP18+	8	126.5	6.32411
ExF37	1	SHMT08+/SNAP18+	5	126.5	3.95257	3.55731	1.51372
	2	SHMT08+/SNAP18+	7	126.5	5.5336
	3	SHMT08+/SNAP18+	3	126.5	2.37154
	4	SHMT08+/SNAP18+	3	126.5	2.37154
	5	SHMT08+/SNAP18+	2	126.5	1.58103
Forrest	1	SHMT08+/SNAP18+	10	126.5	7.90514	5.37549	1.71379
	2	SHMT08+/SNAP18+	6	126.5	4.74308
	3	SHMT08+/SNAP18+	7	126.5	5.5336
	4	SHMT08+/SNAP18+	7	126.5	5.5336
	5	SHMT08+/SNAP18+	4	126.5	3.16206
Essex	1	SHMT08-/SNAP18-	131	126.5	103.557	100	5.41949
	2	SHMT08-/SNAP18-	126	126.5	99.6047
	3	SHMT08-/SNAP18-	117	126.5	92.4901
	4	SHMT08-/SNAP18-	132	126.5	104.348
